# Supplementary material for: Gut microbiota confers host resistance to obesity by metabolizing dietary polyunsaturated fatty acids
Source: Nat Commun. 2019 Sep 5;10:4007. doi: 10.1038/s41467-019-11978-0 (PMC6728375; doi:10.1038/s41467-019-11978-0)
Supplement: Supplementary file 4 — Source Data [file 41467_2019_11978_MOESM4_ESM.xlsx]

## Sheet: Figure 1
1a
NC	LA	CLA1_CLA3	CLA2	KetoA	KetoB	KetoC	HYA	HYB	HYC	OA	t10-18;1	αLA	CALA1_CALA3	CALA2	aHYA_aHYC	aHYB	aKetoA_aKetoC	aKetoB
	0.000257995	0.000114729	1.35661e-07	5.88867e-09	0.000508106	2.09483e-06	4.19078e-05	1.32324e-05	1.32324e-07	0.000214848	0.000279161	4.76151e-05	8.3946e-05	4.42253e-07	6.26629e-08	1.39781e-09	7.4954e-07	2.60005e-07
	0.000241253	0.000978967	1.85542e-07	5.53635e-09	0.000604774	1.63809e-06	4.75081e-05	1.00687e-05	1.00687e-07	0.000186717	0.000281819	0.000335539	5.96961e-05	4.31803e-07	3.00905e-08	4.28904e-08	0	4.63601e-08
	0.000134283	0.000437765	3.40663e-07	5.99772e-09	0.00015331	7.53042e-07	4.39951e-05	1.07099e-05	3.0879e-07	0.00010769	0.000118893	0.000184695	2.68676e-05	2.52605e-07	1.32739e-08	6.65523e-09	2.46133e-07	1.86562e-08
	0.000577184	0.000124509	1.8635e-06	2.51392e-09	0.00065486	2.98203e-06	0	9.58402e-05	8.31369e-07	0.000191453	0	0	0	2.21296e-07	1.71303e-08	3.45925e-10	6.38109e-08	1.96008e-07
	0.00011774	0.000127383	5.08428e-07	4.38659e-09	0	1.22904e-06	3.57888e-05	0	4.66277e-07	0.000751969	0.000235762	0.000218531	7.9164e-05	3.6145e-07	4.13663e-08	6.03612e-10	1.76412e-07	1.56665e-07
	0.000291375	0.000139625	1.12786e-07	3.7156e-09	0.000588145	4.4261e-07	5.00605e-05	6.64398e-05	6.64398e-07	0.000356342	0.000258426	6.44596e-05	0.000122091	2.32447e-06	3.30253e-08	9.19035e-09	6.24508e-07	1.23579e-07
	0.000171987	0.00019099	1.54873e-06	1.21326e-08	0.000271865	2.63873e-07	5.13197e-05	4.1644e-05	4.1644e-07	0.000205952	0.000208672	0.000295765	7.193e-05	1.61799e-06	2.17951e-08	9.18676e-09	5.07215e-07	4.19994e-08
	0.000228543	0.000111981	7.58135e-08	4.98272e-09	0.00190026	4.28824e-07	1.2496e-05	1.26848e-05	1.26848e-06	0.000222356	0.000187898	4.2243e-05	0.000112722	1.54806e-06	1.48346e-07	0	1.16438e-07	1.38384e-07
HFD
	0.000657483	0.0004695	8.92631e-07	4.28571e-09	0.00025801	1.40568e-07	3.1048e-07	4.50007e-05	9.39758e-09	0.000592642	0.000399679	7.79125e-05	9.92856e-05	4.12265e-06	4.21012e-08	2.68187e-08	1.30514e-08	4.11513e-09
	0.000665102	0.000273768	4.81697e-07	2.10792e-08	0.000228291	2.43883e-07	5.336e-07	3.09476e-05	1.08882e-08	0.000518946	0.000292214	6.07894e-05	0.000139209	2.99773e-06	4.87793e-08	3.10727e-08	1.51216e-08	4.76788e-09
	0.000521082	0.000272765	7.53721e-07	3.283e-09	0.000356052	2.08194e-07	9.03659e-07	2.35658e-05	9.56844e-09	0.000624912	0.000268063	0.000122817	0.000142724	1.78181e-06	4.28667e-08	2.73063e-08	1.32887e-08	4.18995e-09
	0.000948194	0.000435111	8.61057e-07	3.73583e-09	0.000296305	2.05651e-07	1.28745e-06	4.02948e-05	1.08882e-08	0.000694708	0.000408874	0.000143771	0.000189987	2.25995e-06	4.87793e-08	3.10727e-08	1.51216e-08	4.76788e-09
	0.000439453	0.000277639	6.86759e-07	2.56727e-09	0.000180307	1.13278e-08	8.68525e-07	2.5884e-05	7.48243e-09	0.000389866	0.000296929	0.000572351	4.47359e-05	1.5122e-06	3.35213e-08	2.13533e-08	1.03916e-08	3.2765e-09
	0.000665321	0.000265528	8.95979e-07	2.79946e-09	0.000320434	1.89047e-07	5.95953e-07	4.04783e-05	8.15914e-09	0.000588122	0.000288607	0.000110318	4.57802e-05	1.6031e-06	3.6553e-08	2.32844e-08	1.13314e-08	3.57283e-09
	0.00078576	0.000308573	4.89231e-07	3.57554e-09	0.000364355	2.23227e-07	5.01405e-07	3.64355e-05	1.04211e-08	0.000551557	0.000237028	0.000618895	3.68614e-05	1.42113e-06	4.66865e-08	2.97395e-08	1.44728e-08	4.56331e-09
	0.000696946	0.000252907	4.79032e-07	3.18644e-09	0.000488298	1.9663e-07	2.10198e-06	2.23405e-05	9.28702e-09	0.000470581	0.000234359	0.00047554	3.49706e-05	2.77074e-06	4.16059e-08	2.65032e-08	1.28978e-08	4.06672e-09
1b
HYA	NC		HFD				HYB	NC		HFD				HYC	NC		HFD
	( - )	GF	( - )	+LA	GF			( - )	GF	( - )	+LA	GF			( - )	GF	( - )	+LA	GF
	20.828	0.0783467	0.463874	1.7291	0.0424485			100.818	0	27.9251	61.1058	1.89154			1.17193	0	0.0509038	0.0176095	0
	19.2445	0.140592	0.629178	1.10474	0.0559461			77.8127	0	38.464	20.5627	1.87971			0.982294	0	0.000322125	0.285993	0
	17.9831	0.0343646	0.802005	4.02094	0.0434473			67.99	0	31.7177	0	1.97425			0.318972	0	0.000856019	0.199281	0
	15.0318	0.108817	1.43694	4.51861	0.053083			116.841	0	76.1571	62.7791	1.92414			0.683654	0	0.0009245	0.24663	0
	16.9596	0.0214865	1.91389	1.56807	0.0660245			62.3383	0	83.4304	30.2484	2.16428			0.747479	0	0.0852211	0.294222	0
	16.4352	0.0433611	0.45804	9.88811	0.10366			94.5501	0	42.818	42.3827	2.40796			0.358876	0	0.000262642	0.0210592	0
	19.5178	0.0614422	0.537497	3.03606	0.0681568			66.8982	0	60.9946	80.186	1.57031			1.05247	0	0.322912	0.301244	0
		0.121388	1.83195	6.14974	0.0464217			93.9147	0	23.3335	33.3419	1.47075				0	0.318269	0.000192604	0
		0.0895231							0							0			0
		0.165234							0							0			0
KetoA	NC		HFD				KetoB	NC		HFD				KetoC	NC		HFD
	( - )	GF	( - )	+LA	GF			( - )	GF	( - )	+LA	GF			( - )	GF	( - )	+LA	GF
	0.0570936	0	0.011778	0.0320811	0			508.106	0.699037	214.024	304.75	64.3562			2.22938	0.0069973	0.214879	0.244751	0.00359937
	0.0571529	0	0.0058685	0.0346556	0			604.774	1.70831	80.3833	208.174	65.0846			1.2396	0.00305061	0.147354	0.092681	0.00544464
	0.0221598	0	0.015595	0.0393519	0			153.31	0.798281	96.3596	115.739	67.3559			2.15427	0.00189016	0.00383673	0.147526	0.00365086
	0.0174984	0	0.0168426	0.0434088	0			654.86	0.877893	113.909	663.26	79.2616			2.27414	0.00546591	0.0392272	0.0619945	0.0042349
	0.058414	0	0.0265058	0.0301481	0			588.145	0.641514	585.625	347.994	70.2962			0.335666	0.0061267	0.184991	0.0574845	0.00449568
	0.0691229	0	0.00478483	0.00383658	0			271.865	0.823525	420.807	537.464	74.1424			0.517221	0.00678135	0.154521	0.0316272	0.0032598
	0.0934718	0	0.00603677	0.0453442	0			900.264	0.929284	98.1452	105.759	58.5441			0.213941	0.00191805	0.138392	0.130703	0.00273987
	0.0465265	0	0.00314228	0.00350887	0				1.70358		92.2491	54.2563			0.301472	0.00413468	0.0829396	0.123755	0.0036667
		0			0				0.935926							0.0056629
		0			0				1.20598

## Sheet: Figure 2
2a
Lactobacillus genus		HFD
	NC	( - )	LA
	3.72058	0.268891	0.682916
	4.57756	0.0797448	1.29819
	2.62061	0.357026	0.831569
	4.13049	0.0892275	0.971732
	3.2954	0.087993	1.45026
	3.98125	0.196799	0.169964
	4.84849	0.0569254	1.49929
	3.70325	0.31993	0.77104
	4.68261		2.02366
2b
L. salivarius		HFD			L. gasseri		HFD			L. johnsonii		HFD			L. acidphilus		HFD
	NC	( - )	LA			NC	( - )	LA			NC	( - )	LA			NC	( - )	LA
	0.000114101	1.07941e-05	4.82593e-06			0.000143102	0.000181002	0.000171627			0.000472511	0	0			0.0650079	0.0124249	0.0237471
	9.57525e-05	0	0.000125042			0.000501499	4.95649e-05	0.000923366			0.000522137	0	0.000118636			0.0489766	0.0142446	0.0259427
	3.79012e-05	0	2.87908e-05			0.000390061	0.000100211	0.000538288			0.00051746	0	0.000945758			0.0492385	0.0134338	0.0249469
	0.000368483	6.4941e-06	0.000120864			0.000118351	2.08825e-05	0.000159081			0.000992131	0	0			0.0358443	0.0222444	0.0183531
	0.000137722	1.57741e-05	9.44588e-05			0.000117204	7.91475e-05	0.000353134			0.000371146	0.000282367	0.000308686			0.0548316	0.0190703	0.0185161
	7.11519e-05	2.56557e-05	2.9243e-06			5.51938e-05	7.34806e-05	0.000833832			0.000799198	0.000238612	0.000683318			0.0479315	0.00765222	0.0245467
	0.000189389	1.3461e-05	2.31685e-05			0.000128282	8.93904e-05	0.000197906			0.000548558	0.00048922	0.000209906			0.0544357	0.0124953	0.0104512
		1.01138e-05					0.000149922					0.000253521					0.00817486
2c
Cla-hy		HFD			Cla-dh		HFD			Cla-er		HFD
	NC	( - )	LA			NC	( - )	LA			NC	( - )	LA
	0.75181	0.332136	0.428706			0.986237	0.516167	0.78219			0.856214	0.190954	0.264959
	1.39654	0.36513	0.604426			1.09594	0.760082	1.11432			1.40082	0.719487	0.626268
	1.20844	0.384005	0.761257			1.26756	0.135783	0.547574			1.06799	0.437983	0.363277
	1.48735	0.204669	0.411641			1.14456	0.327422	0.917813			0.695099	0.616163	0.274767
	0.900255	0.193145	0.520652			1.17166	0.300579	0.732799			0.796432	0.206761	0.522678
	0.521761	0.322872	0.403597			1.17368	0.720599	0.407039			0.706854	1.24262	0.779006
	0.733836	0.264065	0.296749			0.52805	0.55085	0.58688			0.987566	0.747785	0.331185
						0.632318	0.668247	0.426157			1.48902	0.458918	0.177936

## Sheet: Figure 3
3a		4	5	6	7	8	9	10	11	12	13	14	15	16
Control	#1	18.8	21.9	23.9	26.6	29.2	31.7	35.1	38	40.9	43.2	46.3	47.2	47.1
	#2	16.4	19.4	21.7	23.3	26	26.9	30.5	31.6	33.7	35.3	37.8	38.3	37.8
	#3	17.8	21.2	23.2	25.4	27.7	30.4	32	34.3	36.1	39.2	38.3	39.8	39.6
	#4	16.4	19.9	22	23.8	26.4	29	31.1	33.6	35.4	38.5	41	43	42.5
	#5	17.7	20.2	21.6	24.4	25.9	27.8	30.1	32	34.1	36.1	36.3	37.5	38.2
	#6	16	19.5	22	23.9	25.9	28.1	30.1	32.6	34.2	36	33.2	36.2	37
	#7	17.3	19.8	21.6	23	24	25.3	26.2	26.8	29.1	31	33.8	35.9	36.6
	#8	15.8	19.8	22.2	23.1	24.5	26.5	28.1	29.4	32.7	34.7	37.4	40.2	40.4
	#9	16.9	20.9	23.3	25.4	27.4	30	31.4	33.4	35.6	37	38.5	40.3	40.5
	#10	14.9	18.7	20.8	22.8	24.2	26.4	29	30	32	33.4	35.8	37.6	38.1
	#11	19.04	21.78	23.28	24.38	25.61	28.66	29.21	30.76	31.96	32.99	34.92	35.88	37.53
	#12	17	19.71	21.13	22.41	23.26	24.8	26.13	28.18	29.66	30.67	31.46	32.64	34.53
	#13	17.26	20.51	23.25	25.27	25.95	27.27	27.27	28.08	28.94	29.51	30.55	31.65	32.4
	#14	16.2	19.85	21.91	23.86	23.86	24.71	25.14	26.8	27.61	28.72	29.71	30.41	31.47
HYA	#1	18.7	19.5	20.3	20.9	21.9	23.2	24.2	24.5	25.1	26.5	27.4	29	28.8
	#2	16.5	21	22.7	24.1	26	27.3	28.9	30	31.3	33.2	33	36.6	36.6
	#3	17.8	20.2	22.5	24	25.6	26.3	28.2	29.8	31.4	33.3	35.2	36.6	36.4
	#4	16.3	19.5	20.5	21.8	22.1	23.2	24.5	25.3	25.5	26.7	28.3	29.2	29.2
	#5	17.6	19.6	21.3	22.8	23.8	24.7	26	26.8	27.7	28.2	29.2	30.7	30
	#6	16.1	19.8	22	23.4	25.1	27.4	29.2	30.2	31.7	32.5	33.6	35.1	34.7
	#7	17.4	19.8	22.8	23.4	24.8	27	28	30.3	31	32.6	33.6	35.3	36.3
	#8	15.7	18.8	22	24.4	27	29.8	31.9	34.1	36.5	38.5	40.4	42.6	41.7
	#9	16.8	19.7	21.2	22.5	23.4	24	25	25.6	27.3	28.6	27.7	30.5	30
	#10	15.5	19.2	21.5	23.8	24.5	25.5	26.4	27	27.6	28.2	29.2	29.4	29.7
	#11	14.86	18.99	19.87	21.24	22.14	23.26	23.91	25.86	27.29	28.15	29.39	30.9	30.96
	#12	13.67	18.57	20.57	21.47	22.67	23.41	24.65	26.25	28.18	30.14	32.08	33.08	33.22
	#13	18.8	20.26	21.39	22.79	23.77	24.74	25.77	27.35	29.38	30.25	30.48	31.02	31.64
	#14	17.79	20.13	21.32	22.46	23.73	25.05	26.2	26.75	27.23	27.9	28.62	30.32	30.22
LA	#1	18.3	21.2	23.5	24.5	25.6	28.8	29.2	30.6	31.5	33.5	34.1	36.9	35.8
	#2	16.7	21.2	23.9	24.3	25.4	26.8	29.3	30.4	33	34.9	34.8	36.9	37.2
	#3	17.9	20.8	23	24.8	25.5	26.8	28.6	30.3	31.4	33.8	36.3	37.7	37.7
	#4	16.2	19.6	22	23.7	25.2	26.5	29.1	30.3	31.2	34	36.2	37.6	37.6
	#5	17.5	20.2	22.5	24.3	26	27.2	29.1	30.5	31.6	33	34.6	36.8	37.2
	#6	16.2	20.2	22.1	24.1	26.1	28.1	30	31.9	33.3	35.2	37.9	39.5	40.4
	#7	17.4	20	22.4	23.8	24.6	26.8	29.4	30.8	32.6	33.7	35.7	38	39.8
	#8	15.6	20.1	23.5	25.6	27.4	28.6	31.3	32.7	33.9	34.6	35.6	39	40.7
	#9	16.7	20.3	22.3	25	26.6	28.8	31.1	32.3	33.7	35.2	37.5	39.5	38.7
	#10	15.6	18.3	20	21.6	22.3	23.1	24.4	24.6	25.9	26.7	27.6	29	30
	#11	14.2	20.11	22.01	22.46	23.77	25.38	26.36	27.2	29.32	31.8	32.47	35.4	36.25
	#12	13.67	19.8	21.91	22.75	24.24	25.86	26.56	28.6	31.67	34.78	36.13	38.41	39.66
	#13	18.04	20.3	22.02	23.13	24.66	25.84	26.3	28.44	30.05	31.2	32.67	33.85	34.75
	#14	17.83	20.76	23.12	24.41	24.76	24.93	26.44	28.13	27.39	29.66	31.65	32.47	33.18
3b		epi	peri	sub
Control	#1	1.238	0.197	0.926
	#2	1.1515	0.1665	0.544
	#3	1.2835	0.168	0.666
	#4	1.3915	0.1555	0.832
	#5	1.1265	0.1725	0.497
	#6	0.9895	0.1385	0.486
	#7	0.8095	0.181	0.338
	#8	1.414	0.167	0.581
	#9	1.397	0.188	0.637
	#10	1.04	0.1515	0.506
	#11	1.14	0.405	0.73
	#12	1.03	0.445	0.59
	#13	0.53	0.185	0.24
	#14	0.61	0.3	0.34
HYA	#1	0.422	0.166	0.221
	#2	0.916	0.18	0.432
	#3	0.907	0.168	0.382
	#4	0.58	0.151	0.217
	#5	0.3755	0.1655	0.194
	#6	0.9095	0.147	0.385
	#7	1.049	0.1545	0.915
	#8	1.3065	0.1605	0.656
	#9	0.5275	0.155	0.246
	#10	0.3155	0.16	0.158
	#11	0.49	0.15	0.25
	#12	0.595	0.15	0.26
	#13	0.4	0.165	0.22
	#14	0.74	0.355	0.32
LA	#1	0.988	0.1715	0.405
	#2	0.999	0.172	0.442
	#3	0.948	0.177	0.512
	#4	1.006	0.1805	0.504
	#5	0.977	0.1565	0.589
	#6	1.277	0.156	0.584
	#7	1.219	0.154	0.526
	#8	1.1575	0.188	0.514
	#9	1.098	0.1545	0.495
	#10	0.5365	0.152	0.281
	#11	0.595	0.15	0.26
	#12	0.775	0.16	0.42
	#13	0.86	0.465	0.4
	#14	0.78	0.43	0.44
3c
adipocyte (μm2)	Control	HYA	LA
	10142.9	4157.89	8600
	11428.6	5833.33	8823.53
	7111.11	2899.43	8294.12
	7984.88	4666.67	6181.82
	7874.57	4779.7	6925.4
	9521.89	4059.58	5825.73
	9110.17	4857.87	5968.31
	9983.75	5807.22	7042.79
3d
Food intake (g/mouse/day)	Control	HYA	LA
	3.785	2.435	2.43333
	2.38333	2.315	2.755
	3.2775	2.10833	2.525
	2.73929	2.45333	2.265
	2.75357	2.44214	2.52071
3e		0	15	30	60	120
Control	#1	238	80	65	99	205
	#2	203	80	67	79	177
	#3	193	120	71	68	160
	#4	210	70	106	88	191
	#5	225	122	88	51	170
	#6	225	148	94	74	181
	#7	166	111	87	72	189
	#8	177	123	91	71	191
	#9	185	87	75	62	177
	#10	189	148	103	54	181
HYA	#1	169	75	39	31	162
	#2	178	78	40	39	171
	#3	199	81	56	52	135
	#4	206	95	61	50	141
	#5	212	102	40	36	139
	#6	200	69	73	59	180
	#7	191	89	77	53	168
	#8	192	42	56	40	159
	#9	172	74	65	55	189
	#10	150	60	49	47	174
LA	#1	197	133	82	81	144
	#2	209	87	98	73	121
	#3	238	152	95	63	177
	#4	220	108	86	71	191
	#5	187	75	61	48	152
	#6	211	139	105	63	174
	#7	176	84	71	52	173
	#8	170	121	100	62	159
	#9	167	84	58	49	193
	#10	161	97	51	42	174
3f		0	15	30	60	120
Control	#1	82	417	491	470	295
	#2	67	398	375	381	296
	#3	75	350	458	389	273
	#4	94	442	477	377	285
	#5	77	555	518	399	262
	#6	60	339	478	381	235
	#7	61	404	416	404	256
	#8	76	561	567	513	237
	#9	73	462	481	386	249
	#10	63	460	502	344	211
HYA	#1	162	326	380	306	199
	#2	188	297	376	297	151
	#3	72	386	415	354	199
	#4	59	360	422	331	189
	#5	54	312	391	323	176
	#6	49	367	479	316	216
	#7	77	477	519	368	182
	#8	86	454	495	393	178
	#9	52	416	364	355	259
	#10	49	391	425	332	203
LA	#1	74	419	384	333	208
	#2	69	448	493	457	238
	#3	74	412	447	362	186
	#4	58	368	421	377	196
	#5	63	494	488	394	197
	#6	73	507	492	460	176
	#7	87	456	466	366	192
	#8	92	422	443	338	186
	#9	84	393	495	394	192
	#10	69	415	493	398	216
3g					3h					3i					3j
Blood glucose	Control	HYA	LA		Total cholesterol	Control	HYA	LA		Triglycerides	Control	HYA	LA		PYY	Control	HYA	LA
	232	183	195			166.556	133.889	124.889			35.9	25.6	38.6			1.85323	1.71021	1.84087
	225	193	232			177.556	133.111	162.778			32.5	37.1	34			1.11874	1.73804	1.78098
	224	184	199			152	111.889	135			25.2	31.3	38.7			1.44443	2.46833	1.9281
	206	186	200			140.333	113.556	125.889			16.7	28.2	33.1			1.86567	1.96287	1.51729
	207	210	181			115.778	127.667	149.667			18.1	33	27.6			1.65783	1.67094	1.4002
	207	212	202			122.111	165.222	177			27.5	16.7	34.3			1.28504	1.42523	1.5882
	208	228	192			125.333	130.778	138.444			48.9	26.3	26.9			0.945628	1.55846	1.08235
	213	193	199			164.111	114.444	174.111			35.2	31.6	37.9			1.17379	2.21854	0.982439
	224	201	201			208.333	101.556	132			28.6	24.5	17.1			1.5857	2.6496
	211	172	183			167.556		127.889			35.3	48.5	26.9			1.35679
	196	174	185
	188	185	201
	231	175	207
	203	170	233
3k					3l					3m
GLP-1	Control	HYA	LA		Insulin	Control	HYA	LA		Fecal triglycerides	Control	HYA	LA
	2.06628	6.32831	4.64588			6034.24	643.276	788.949			36.1979	72.9663	36.7839
	1.65408	6.61163	3.00746			1460.67	736.859	993.751			22.2321	47.1354	45.2474
	1.92929	10.7345	3.54286			1983.16	1115.9	1512.24			39.2228	54.2039	52.3237
	2.86271	7.98931	3.78893			2060.41	1940.29	1219.76			28.8966	42.4583	59.375
	2.48732	4.09193	4.17941			1759.95	902.282	2134.09			46.4782	48.7413	23.9323
	4.55523	5.09084	4.72501			2245.33	1983.16	1696.03			28.6784	55.8681	49.814
	4.26579	4.67318	5.63237			2473.35	1496.28	2338.91			30.5863	60.7195	41.4541
	1.85811	7.62469	2.91489				279.563	2629.82			55.8642	83	39.8597
		6.19593	6.10656								22.1893	73.2422	75.4677
											29.5369	52.4376	27.497

## Sheet: Figure 4
4b
Ileum	Control	HYA	LA	Plasma	Control	HYA	LA
	0.0108298	2.21665	0.434393		0.0056188	0.808827	0.0056188
	0.228229	1.724	0.400096		0.0056188	0.822246	0.0056188
	0.0763438	1.67669	0.196037		0.0056188	0.549578	0.0056188
	0.0510276	1.16994	0.219343		0.0056188	0.80103	0.0056188
	0.074215	1.84982	0.245099		0.0056188	0.629528	0.0056188
	0.0469112	1.84164	0.469682		0.0056188	0.715342	0.0056188
	0.0107831	1.7127	0.0257906		0.0056188	0.865107	0.0056188
	0.00742341	1.29271	0.274352		0.0067612	0.646917	0.0056188
	0.0084232	2.58003	0.0959243		0.0056188		0.0056188
4c
AA	Control	HYA	LA	PGE2	Control	HYA	LA
	5.84197	5.21422	4.72755		7.38936	6.18441	9.09074
	8.63768	1.57251	13.7511		7.6445	7.05406	7.1001
	4.86631	3.60522	6.08009		5.25128	6.2233	9.22126
	4.00798	5.86121	7.56163		6.59293	6.17206	6.72431
	3.4931	4.20981	6.89545		6.55137	8.28357	7.75452
	3.00426	4.00622	8.14835		8.2664	5.51869	10.8475
	3.61124	2.06826	6.02499		7.36801	6.48686	8.25885
	3.17681	2.74777	5.07639		6.43428	5.62596	7.04798
	3.33134	3.63995	5.66318			9.23672	10.1694
4d
F4/80+ / DAPI	Control	HYA	LA
	36.9863	23.9437	46.7532
	39.4737	22.8916	42.6966
	38.3838	33.3333	39.5833
	21.6981	15.0538	48.6486
	34.9398	17.4757	28.3019
	25.7576	24.3902	29.4118
	30.0885	13.6364	25.9843
	32.4754	21.5321	37.34
	2.56943	2.56286	3.53122
4e
adipose PGE2	Control	HYA	LA
	202.878	233.485	291.113
	220.582	312.031	298.238
	272.494	240.627	381.378
	221.15	274.042	294.167
	277.72	244.603	315.358
	301.495	225.264	234.783
	410.822	234.562	325.343
	255.454	331.913	372.303
	252.336	226.86	390.414
	247.279	316.76	413.398
4f
F4/80	Control	HYA	LA		Tnfα	Control	HYA	LA		Mcp1	Control	HYA	LA
	1.0165	1.96471	0.942532			1.31593	1.03712	0.935417			1.08457	0.301329	0.647984
	1.27223	0.559385	2.81184			0.792417	0.675361	3.52857			1.22673	0.334473	1.16266
	1.67727	0.717532	2.51632			1.19481	1.00065	2.10889			1.3235	0.85387	1.56809
	1.0337	0.696364	1.34645			1.17779	0.584179	1.96364			1.07987	0.287172	0.972537
	0.581929	0.359164	1.2987			0.460902	0.493794	0.834065			0.568987	0.17367	1.14908
	0.57583	0.737014	3.96952			0.449824	0.821784	2.43021			0.573205	0.562886	1.47825
	0.823827	0.435974	2.23746			1.27304	0.271897	1.20066			0.557836	0.40394	1.72456
	1.78908	0.71075	0.729113			1.79139	1.07559	1.88091			1.1922	1.32024	0.977654
	0.697814	0.911279	1.3601			0.632761	0.573328	1.44396			0.749207	0.229955	1.86738
	0.531822	0.5154	0.767407			0.911132	0.597923	0.888062			1.64389	0.308466	1.43746

## Sheet: Figure 5
5a
plasma								Ileum								colon
0	15	30	60	120	180	240	time (min)	0	15	30	60	120	180	240	time (min)	0	15	30	60	120	180	240	time (min)
0.36055	0.7935	10.2014	4.53615	2.25686	3.03751	0.70636		0.000377053	0.0867488	0.177355	0.894331	1.16312	0.509235	0.0991262		0.00600295	0.000785658	0.00411767	0.00427462	0.00306062	0.00882083	0.00557527
0.36055	0.710055	4.78284	5.86873	3.08339	2.38638	2.28077		0.000720925	0.249109	0.353805	1.25702	0.438151	0.771879	0.122762		0.000331576	0.00184074	0.00370249	0.00489977	0.00640464	0.00745174	0.00730249
1.08165	0.695533	3.69497	8.72169	2.05388	2.2544	0.43102		0.000403768	0.0977441	0.722057	0.833629	1.17456	0.613958	0.0880854		0.000856121	0.00142296	0.00522706	0.00240461	0.00441621	0.0101351	0.00249693
0.36055	0.861852	7.86217	7.28859	4.11331	2.33577	3.4282		0.000103072	0.173001	0.713747	0.830594	0.682839	0.0188097	0.187253		0.000791839	0.000479681	0.00280738	0.0010717	0.00406033	0.00256155	0.00531602
0.396605	0.87285	11.2216	4.98976	2.48255	3.34126	0.776996		0.000414758	0.0954237	0.195091	0.983764	1.27943	0.560158	0.109039		0.00660324	0.000864224	0.00452944	0.00470208	0.00336668	0.00970292	0.0061328
0.324495	0.63905	4.30455	5.28186	2.77505	2.14775	2.05269		0.000648832	0.224198	0.318425	1.13132	0.394336	0.694691	0.110486		0.000298418	0.00165666	0.00333224	0.00440979	0.00576418	0.00670656	0.00657224
1.18982	0.765087	4.06446	9.59386	2.25926	2.47984	0.474122		0.000444144	0.107519	0.794262	0.916992	1.29202	0.675354	0.0968939		0.000941733	0.00156526	0.00574977	0.00264507	0.00485783	0.0111486	0.00274662
0.324495	0.775667	7.07596	6.55973	3.70198	2.10219	3.08538		9.27652e-05	0.155701	0.642372	0.747534	0.614555	0.0169287	0.168528		0.000712655	0.000431713	0.00252664	0.000964533	0.0036543	0.00230539	0.00478441
5b
Control								HYA								LA
0	15	30	60	120	180	240	time (min)	0	15	30	60	120	180	240	time (min)	0	15	30	60	120	180	240	time (min)
119.475	122.281	113.06	113.761	115.064	111.957	117.47		94.6236	106.698	109.409	151.915	122.469	110.887	58.0309		76.3055	81.5056	86.0274	138.141	105.923	86.4796	58.8966
125.689	112.559	118.673	113.361	110.755	137.015	116.969		78.7298	85.2598	138.486	196.024	137.254	77.8673	96.7181		111.689	85.3492	121.637	125.593	139.498	50.7573	53.8095
112.458	115.766	114.463	113.761	121.078	120.878	110.454		73.9247	101.154	154.133	163.127	161.033	59.6326	70.2285		88.9666	87.2709	81.6187	131.472	82.41	54.4878	52.2269
101.332	99.0206	101.447	72.5612	90.9326	53.8432	82.8446		122.163	123.445	120.773	132.744	133.599	124.407	125.797		110.223	116.99	116.597	114.734	117.97	115.519	120.52
67.2462	184.754	117.276	94.3989	95.4388	61.238	126.751		124.193	124.087	119.277	134.988	126.01	123.766	126.331		116.009	121.599	121.599	112.479	116.303	106.693	114.538
99.8294	99.7139	70.0193	106.762	109.304	83.0757	89.8927		125.049	120.132	123.125	133.492	128.576	126.438	122.59		112.871	117.382	113.655	113.557	114.146	116.892	116.99
73.9708	203.229	129.004	103.839	104.983	67.3618	139.426		81.3172	111.269	169.546	179.44	177.136	65.5958	77.2513		83.9361	89.6562	94.6302	151.955	116.516	95.1276	64.7862
5c
Control							HYA							LA
-120	0	15	30	60	120	time (min)	-120	0	15	30	60	120	time (min)	-120	0	15	30	60	120	time (min)
53	62	310	308	294	176		61	61	270	328	292	137		48	44	351	335	279	190
55	56	353	342	291	147		60	57	274	277	280	162		63	45	337	357	279	132
59	64	295	361	279	137		61	57	251	277	260	153		54	55	295	331	295	113
60	77	325	372	320	191		62	61	238	243	232	144		69	58	256	355	287	126
47	60	312	383	323	150		50	62	246	248	216	144		66	58	276	439	327	182
64	80	305	357	314	121		57	63	281	305	268	105		71	109	316	305	244	129
70	83	419	436	258	111		60	77	233	289	201	148		80	100	318	305	251	116
61	74	386	371	284	154		77	104	260	318	149	101		88	99	292	358	287	133
5d
Control						HYA						LA
0	15	30	60	120	time (min)	0	15	30	60	120	time (min)	0	15	30	60	120	time (min)
102.5	236	347.5	63	90		24	532.5	424.5	241	94.5		73	379	440	136	44
52	103	255.5	107.5	36		86	642.5	509	186	203		37.5	291	428.5	169	41
31	352.5	427	8.5	17		100	915.5	1185.5	133	95		79.5	606.5	530	93.5	45
66	440.5	323.5	30	28		42	634.5	978	123.5	97		70	533.5	552.5	127	77.5
27.9	317.25	384.3	57.65	55.3		90	823.95	1066.95	119.7	85.5		71.55	545.85	677	84.15	40.5
59.4	396.45	291.15	87	65.2		37.8	571.05	880.2	111.15	87.3		63	480.15	697.25	114.3	69.75
92.25	212.4	312.75	56.7	81		90	823.95	1066.95	119.7	85.5		71.55	545.85	477	84.15	40.5
34.1	387.75	469.7	9.35	18.7		46.2	697.95	1075.8	135.85	106.7		69.3	528.165	766.975	125.73	76.725
5e
	LA			HYA			HYB			HYC			KetoA			KetoB			KetoC			CLA1			CLA2			CLA3
None	20μM	100μM	200μM	20μM	100μM	200μM	20μM	100μM	200μM	20μM	100μM	200μM	20μM	100μM	200μM	20μM	100μM	200μM	20μM	100μM	200μM	20μM	100μM	200μM	20μM	100μM	200μM	20μM	100μM	200μM
654.838	1246.44	1716.13	3678.51	1422.03	3318.69	3435.14	1184.51	2285.37	1756.99	1327.03	1578.46	2500.24	1442.65	3015.29	3003.41	835.023	829.497	1021.23	2241.36	3181.22	3413.85	790.406	1676.98	2338.4	966.275	941.814	860.128	871.902	1095.69	1762.86
650.159	1281.42	3275.46	3389.48	1570.29	2441.77	3514.25	922.335	1057.76	1384.9	1318.69	2283.34	2368.85	1396.57	3251.46	3393.42	847.665	797.752	861.519	2231.39	3126.19	3133.78	788.296	1497.71	2721.63	882.678	913.054	915.8	1001.57	976.696	1759.12
833.213	1096.85	2636.35	3103.2	2014.29	3252.25	3315.61	1239.21	1138.21	1379.9	1399.24	1630.7	2039.93	1342.38	3062.51	4435.32	964.883	859.871	972.269	2270.75	3334.39	3509.8	993.698	1416.71	2324.72	741.826	871.6	936.419	875.486	1006.32	1658.97
863.406	1541.57	2875.98	2617.87	2335.54	3004.24	3261.81	1115.35	1493.78	1507.26	1385.55	2286.68	2635.23	1382.56	3268.39	4232.87	855.186	897.989	1772.84	2399.78	3178.16	4227.96	858.016	1369.3	2109.89	1008.9	904.116	1229.73	1055.75	1125.51	1414.56
749.892	987.169	2372.72	2792.88	1812.86	2927.03	2984.05	1115.29	1024.39	1241.91	1259.32	2367.63	1735.94	1208.14	2756.26	3991.79	868.395	773.884	875.042	2043.68	3000.95	3158.82	894.328	1275.04	2092.24	667.643	784.44	842.777	787.938	905.687	1493.07
777.066	1387.42	2588.38	2356.08	2101.98	2703.82	2935.63	1003.82	1344.4	1356.54	1246.99	2058.02	2271.71	1244.3	2941.55	3809.58	769.668	808.19	1595.55	2159.8	2860.34	3805.17	772.215	1232.37	1898.9	908.012	813.704	1106.75	950.179	1012.96	1273.11
5f
LA	HYA	HYB	HYC	KetoA	KetoB	KetoC
66.2935	0.135419	0.017544	0.0387684	0.0378511	0.0312369	0.0367075
56.9756	0.118004	0.018597	0.041061	0.0378511	0.028983	0.0404649
57.758	0.161519	0.006457	0.0387684	0.0406111	0.0333523	0.0367075
97.5078	0.120765	0.04149	0.0405442	0.0378511	0.028983	0.0367075
58.902	0.150255	0.016504	0.0387684	0.0416479	0.0344341	0.0367075
81.5216	0.110702	0.037315	0.041324	0.0378511	0.028983	0.0367075
67.3836	0.135323	0.052534	0.0413992	0.0430498	0.0301466	0.0367075
60.3847	0.134043	0.05758	0.0387684	0.0435463	0.031436	0.0367075

## Sheet: Figure 6
6a
dox (+)										dox (-)
μM	LA									μM	LA
100	254.292	253.129	287.517	292.341	253.711	270.323	289.929	273.026		100	40.517	40.755	30.325	27.916	40.636	29.121
40	199.787	204.979	193.46	272.97	202.383	199.22	233.215	237.677		40	30.963	34.228	29.554	10.386	32.596	19.97
20	157.009	221.968	104.058	198.785	189.489	163.013	151.422	194.137		20	19.187	6.862	25.899	8.213	13.025	17.056
10	94.881	157.832	87.574	140.096	126.357	122.703	113.835	133.226		10	20.872	14.05	18.433	7.039	17.461	12.736
4	44.472	38.505	46.135	68.433	41.489	42.32	57.284	54.961		4	24.756	13.119	6.197	8.244	18.938	7.221
1	24.44	10.219	13.427	24.014	17.33	11.823	18.721	20.672		1	30.384	18.045	15.311	13.397	24.215	14.354
0.4	29.431	18.148	21.141	3.9	23.79	19.645	12.521	13.845		0.4	39.308	34.593	9.667	20.175	36.951	14.921
0.1	23.837	59.744	11.211	4.276	41.791	35.478	7.744	23.033		0.1	16.879	14.203	7.013	6.615	15.541	6.814
dox (+)										dox (-)
μM	HYA									μM	HYA
100	313.534	291.194	248.494	293.698	302.364	269.844	271.096	298.031		100	23.361	25.215	23.514	31.649	24.288	27.582
40	250.996	283.712	281.284	284.268	267.354	282.498	282.776	275.811		40	12.22	14.406	9.926	6.824	13.313	8.375
20	236.048	227.042	244.645	196.643	231.545	235.844	220.644	214.094		20	12.823	32.07	9.624	11.25	22.447	10.437
10	225.104	196.768	173.944	180.23	210.936	185.356	177.087	195.583		10	7.088	5.756	16.884	15.002	6.422	15.943
4	170.149	114.663	127.999	92.855	142.406	121.331	110.427	117.631		4	11.908	6.617	7.764	3.99	9.263	5.877
1	138.306	61.518	78.956	82.041	99.912	70.237	80.499	90.977		1	14.865	9.517	7.819	10.335	12.191	9.077
0.4	64.518	54.604	55.155	76.247	59.561	54.88	65.701	67.904		0.4	10.456	9.164	5.241	7.432	9.81	6.337
0.1	22.278	37.491	24.427	22.648	29.8845	30.959	23.538	26.266		0.1	7.912	16.168	26.611	28.087	12.04	27.349
dox (+)										dox (-)
μM	HYB									μM	HYB
100	39.804	40.339	35.33	37.867	40.072	37.835	36.599	38.97		100	27.493	23.788	15.006	10.605	25.641	12.806
40	24.491	30.223	21.037	28.926	27.357	25.63	24.982	28.142		40	12.545	6.479	4.155	3.861	9.512	4.008
20	20.32	30.891	23.478	28.03	25.606	27.185	25.754	26.818		20	12.828	6.815	10.4	51.67	9.822	31.035
10	29.817	23.3	25.914	40.467	26.559	24.607	33.191	33.513		10	4.135	3.893	12.045	58.662	4.014	35.354
4	21.624	23.985	24.631	33.863	22.805	24.308	29.247	28.334		4	8.272	8.108	13.984	10.601	8.19	12.293
1	17.163	28.054	24.779	26.195	22.609	26.417	25.487	24.402		1	15.515	9.473	13.807	5.251	12.494	9.529
0.4	51.529	8.354	12.567	14.804	29.942	10.461	13.686	22.373		0.4	9.995	9.186	6.132	11.506	9.591	8.819
0.1	24.303	21.438	29.287	22.761	22.871	25.363	26.024	22.816		0.1	13.489	17.781	11.409	16.22	15.635	13.815
dox (+)										dox (-)
μM	HYC									μM	HYC
100	67.067	64.297	61.042	65.682	62.67	63.362	64.176	63.016		100	27.1	33.846	12.729	30.473	23.288	19.915
40	37.057	35.366	38.338	36.212	36.852	37.275	36.532	37.063		40	33.949	10.131	6.635	22.04	8.383	20.292
20	31.037	33.148	53.744	32.093	43.446	42.918	37.769	43.182		20	20.279	13.351	2.692	16.815	8.022	11.486
10	17.722	22.251	18.826	19.987	20.539	19.406	20.263	19.972		10	18.799	14.013	11.848	16.406	12.931	15.324
4	22.947	25.668	31.808	24.308	28.738	28.058	26.523	28.398		4	18.813	4.328	10.587	11.571	7.458	14.7
1	25.207	28.93	29.396	27.069	29.163	28.232	28.116	28.698		1	31.28	10.306	7.305	20.793	8.806	19.293
0.4	24.482	23.207	27.911	23.845	25.559	25.878	24.702	25.718		0.4	13.867	17.198	10.85	15.533	14.024	12.359
0.1	24.787	17.571	27.904	21.179	22.738	24.542	21.958	23.64		0.1	24.862	28.239	14.645	26.551	21.442	19.754
dox (+)										dox (-)
μM	KetoA									μM	KetoA
100	304.335	279.968	259.374	350.77	329.125	357.304	281.226	279.066		100	108.336	211.541	213.409	85.044	44.764	44.022
40	319.465	297.736	291.499	285.613	286.628	288.587	369.567	300.276		40	105.607	80.65	141.558	43.698	40.735	38.661
20	256.353	261.244	269.276	321.885	294.068	292.399	252.291	269.451		20	69.606	66.233	97.602	28.143	34.444	29.014
10	271.779	259.445	340.351	280.188	275.074	266.552	280.525	280.605		10	53.759	61.519	146.959	23.126	37.314	33.682
4	272.716	276.091	258.975	291.71	270.292	261.361	285.927	284.454		4	41.151	54.606	144.901	38.85	27.233	30.599
1	146.966	117.467	144.467	201.534	142.534	146.093	102.967	170.054		1	12.478	7.888	14.073	11.087	26.097	11.366
0.4	44.67	117.2	113.689	39.039	33.067	20.887	95.186	30.998		0.4	13.325	10.729	12.727	12.574	10.756	22.796
0.1	33.936	40.571	46.673	46.436	37.205	42.294	33.727	35.312		0.1	14.91	12.712	6.211	15.138	14.025	17.501
dox (+)										dox (-)
μM	KetoB									μM	KetoB
100	75.379	72.483	81.483	72.047	76.37	79.452	80.552	73.882		100	7.566	14.772	5.758	19.904	12.13	12.026
40	42.776	45.443	48.862	34.153	32.504	24.387	37.72	34.059		40	9.008	5.005	7.347	8.842	12.468	8.534
20	34.534	33.405	34.053	26.12	28.18	25.939	22.102	28.257		20	6.653	8.301	10.866	9.79	15.876	10.297
10	33.934	31.893	38.322	37.043	28.039	22.137	39.148	39.262		10	4.002	6.194	11.254	9.315	8.634	7.88
4	15.323	17.814	15.126	15.399	16.789	17.374	13.882	12.748		4	7.498	7.153	6.674	14.047	9.562	8.987
1	13.984	9.084	4.412	8.88	7.312	15.247	13.159	13.903		1	4.79	10.082	6.896	13.24	19.815	10.965
0.4	3.839	5.349	5.758	7.512	7.386	11.497	12.482	12.934		0.4	7.746	9.984	13.173	11.022	14.734	11.332
0.1	4.713	9.843	3.555	6.107	10.878	10.987	10.032	11.12		0.1	6.594	6.967	15.734	4.039	17.249	10.117
dox (+)										dox (-)
μM	KetoC									μM	KetoC
100	328.943	274.484	327.589	318.848	288.955	295.946	310.339	301.25		100	62.539	146.497	104.833	162.569	53.992	106.086
40	339.154	252.56	322.497	331.141	289.732	281.513	304.737	300.795		40	11.927	146.072	113.224	158.16	17.21	89.319
20	324.342	259.231	337.539	322.853	276.58	258.286	307.037	285.906		20	18.267	72.439	48.619	115.445	21.126	55.179
10	269.75	255.37	214.623	235.033	218.19	219.985	246.581	224.403		10	14.22	42.535	24.394	112.725	18.004	42.376
4	184.41	188.197	194.836	191.996	173.269	185.578	189.148	183.614		4	46.716	33.439	18.592	90.058	24.784	42.718
1	144.906	164.774	153.289	159.456	170.508	98.671	154.323	142.878		1	12.809	40.53	9.646	24.256	13.128	20.074
0.4	39.553	44.285	60.122	48.786	49.56	49.224	47.987	49.19		0.4	12.213	11.446	7.382	19.419	11.871	12.466
0.1	9.559	10.261	11.339	9.28	9.477	8.222	10.386	8.993		0.1	7.972	14.796	12.628	6.034	11.73	10.632
dox (+)										dox (-)
μM	CLA1									μM	CLA1
100	272.924	315.238	322.734	222.043	294.081	272.389	297.829	268.641		100	25.988	23.779	29.568	30.866	24.884	30.217
40	227.295	223.058	189.959	224.585	765	207.272	208.627	223.822		40	26.289	38.438	57.64	65.251	32.364	61.446
20	148.571	129.581	129.057	147.344	139.076	138.201	138.814	138.463		20	32.616	96.693	38.455	97.479	64.655	67.967
10	30.958	94.132	86.254	94.185	62.545	90.22	58.606	94.159		10	32.171	32.905	29.849	82.777	32.538	56.313
4	54.841	59.265	40.794	58.832	57.053	49.813	47.818	59.049		4	37.215	33.187	29.178	26.849	35.201	28.014
1	24.568	26.746	22.017	22.537	25.657	22.277	23.293	24.642		1	37.698	34.08	34.584	32.064	35.889	33.324
0.4	22.863	16.564	19.413	12.692	19.714	16.053	21.138	14.628		0.4	36.912	29.894	30.361	20.661	33.403	25.511
0.1	19.655	16.182	15.886	17.326	17.919	16.606	17.771	16.754		0.1	32.676	21.943	23.776	15.127	27.31	19.452
dox (+)										dox (-)
μM	CLA2									μM	CLA2
100	11.07	19.485	10.131	12.688	15.278	11.41	10.601	16.087		100	28.04	24.727	25.563	46.48	26.384	36.022
40	16.249	12.957	19.755	17.525	14.603	18.64	18.002	15.241		40	40.419	28.906	32.712	31.736	34.663	32.224
20	19	16.296	17.912	12.36	17.648	15.136	18.456	14.328		20	28.127	30.054	27.078	27.639	29.091	27.359
10	22.82	20.755	21.606	22.493	21.788	22.05	22.213	21.624		10	22.049	15.277	17.814	20.335	18.663	19.075
4	20.947	24.351	20.555	22.493	22.649	21.524	20.751	23.422		4	28.024	9.576	27.329	19.641	18.8	23.485
1	17.432	19.971	23.484	23.266	18.702	23.375	20.458	21.619		1	31.155	20.228	23.493	12.166	25.692	17.83
0.4	16.301	20.866	18.835	20.666	18.584	19.751	17.568	20.766		0.4	20.001	9.039	14.939	18.36	14.52	16.65
0.1	13.916	16.283	12.866	13.669	15.1	13.268	13.391	14.976		0.1	25.53	7.81	29.533	32.363	16.67	30.948
dox (+)										dox (-)
μM	CLA3									μM	CLA3
100	318.6	321.518	261.707	243.414	320.059	252.561	290.154	282.466		100	90.703	59.027	27.523	27.092	74.865	27.308
40	245.638	276.057	264.214	224.523	260.848	244.369	254.926	250.29		40	26.834	85.833	38.262	29.601	56.334	33.932
20	189.161	197.41	190.141	261.91	193.286	226.026	189.651	229.66		20	56.548	67.966	68.85	43.713	62.257	56.282
10	131.494	134.028	179.909	164.64	132.761	172.275	155.702	149.334		10	27.084	14.842	26.221	23.132	20.963	24.677
4	81.703	72.938	79.176	171.262	77.321	125.219	80.44	122.1		4	27.311	25.195	87.332	24.845	26.253	56.089
1	22.916	48.645	85.668	61.878	35.781	73.773	54.292	55.262		1	32.922	25.135	30.722	28.381	29.029	29.552
0.4	12.788	19.294	21.499	18.095	16.041	19.797	17.144	18.695		0.4	15.387	11.314	15.261	19.073	13.351	17.167
0.1	13.863	14.128	15.355	17.174	13.996	16.265	14.609	15.651		0.1	15.261	9.247	5.04	19.975	12.254	12.508
dox (+)										dox (-)
μM	trans-10-18:1									μM	trans-10-18:1
100	132.421	128.676	135.879	140.717	144.22	151.314	132.325	145.417		100	19.407	18.297	21.677	19.142	18.852	20.41
40	20.858	28.965	24.574	28.195	28.557	22.681	24.799	26.478		40	14.642	10.343	16.197	12.942	12.493	14.57
20	18.244	14.943	15.3	18.845	14.405	14.838	16.162	16.029		20	15.021	9.359	17.722	13.201	12.19	15.462
10	14.249	11.468	9.894	14.633	15.029	16.946	11.87	15.536		10	13.667	10.649	11.835	7.824	12.158	9.83
4	7.044	14.998	12.61	12.001	11.436	14.287	11.551	12.575		4	13.536	12.093	13.322	6.122	12.815	9.722
1	12.496	17.045	17.285	14.416	11.482	12.323	15.609	12.74		1	13.233	11.758	15.851	8.008	12.496	11.93
0.4	11.64	12.145	16.931	13.348	12.122	5.818	13.572	10.429		0.4	13.606	12.642	16.359	7.815	13.124	12.087
0.1	11.783	11.406	14.228	10.483	13.783	5.304	12.472	9.857		0.1	11.373	11.614	18.574	4.967	11.494	11.771
6b
dox (+)										dox (-)
μM	LA									μM	LA
100	157.707	154.659	193.647	154.31	156.183	173.979	175.677	154.485		100	42.583	36.712	33.559	49.166	39.648	41.363
40	131.594	187.788	125.551	111.207	159.691	118.379	128.573	149.498		40	37.62	21.493	11.237	17.398	29.557	14.318
20	110.551	69.502	103.798	88.314	90.027	96.056	107.175	78.908		20	31.022	19.935	14.471	20.516	25.479	17.494
10	54.946	59.578	70.04	80.06	57.262	75.05	62.493	69.819		10	29.88	21.086	18.469	10.507	25.483	14.488
4	79.215	80.504	43.167	26.952	79.86	35.06	61.191	53.728		4	33.589	31.257	25.995	25.01	32.423	25.503
1	28.523	37.722	15.738	27.871	33.123	21.805	22.131	32.797		1	29.142	14.565	16.445	14.574	21.854	15.51
0.4	17.325	30.188	11.374	16.573	23.757	13.974	14.35	23.381		0.4	40.204	33.554	29.525	26.325	36.879	27.925
0.1	31.989	14.668	21.248	24.456	23.329	22.852	26.619	19.562		0.1	21.996	29.95	40.68	33.342	25.973	37.011
dox (+)										dox (-)
μM	HYA									μM	HYA
100	168.73	177.628	227.652	142.428	173.179	185.04	198.191	160.028		100	35.108	33.901	39.116	37.869	34.505	38.493
40	145.233	170.022	180.78	137.735	157.628	159.258	163.007	153.879		40	23.482	30.469	24.559	31.018	26.976	27.789
20	118.133	161.872	157.425	100.416	140.003	128.921	137.779	131.144		20	30.962	39.594	29.793	38.701	35.278	34.247
10	102.572	120.79	72.161	135.829	111.681	103.995	87.367	128.31		10	22.673	12.459	10.957	23.294	17.566	17.126
4	60.018	87.212	61.331	95.31	73.615	78.321	60.675	91.261		4	26.459	36.481	30.902	31.443	31.47	31.173
1	33.109	53.385	53.614	43.26	43.247	48.437	43.362	48.323		1	28.099	31.411	28.496	35.143	29.755	31.82
0.4	16.804	22.562	41.742	20.168	19.683	30.955	29.273	21.365		0.4	27.666	35.867	33.906	29.157	31.767	31.532
0.1	12.761	12.575	4.794	11.641	12.668	8.2175	8.7775	12.108		0.1	24.803	35.946	28.999	34.107	30.375	31.553
dox (+)										dox (-)
μM	HYB									μM	HYB
100	33.25	44.284	35.423	41.387	38.767	38.405	34.337	42.836		100	36.86	19.493	36.344	38.625	28.177	37.485
40	18.921	22.046	27.33	18.859	20.484	23.095	23.126	20.453		40	14.297	33.335	35.686	18.683	23.816	27.185
20	25.563	24.983	21.022	22.834	25.273	21.928	23.293	23.909		20	11.285	21.834	15.023	29.227	16.56	22.125
10	27.013	27.775	24.852	24.643	27.394	24.748	25.933	26.209		10	10.261	20.595	15.487	10.063	15.428	12.775
4	20.547	30.821	27.682	34.532	25.684	31.107	24.115	32.677		4	16.814	25.157	29.581	43.842	20.986	36.712
1	21.713	22.816	26.98	28.526	22.265	27.753	24.347	25.671		1	10.934	43.444	24.989	43.234	27.189	34.112
0.4	17.968	18.458	25.23	20.714	18.213	22.972	21.599	19.586		0.4	9.37	30.594	8.527	26.193	19.982	17.36
0.1	17.237	17.806	25.901	21.634	17.522	23.768	21.569	19.72		0.1	10.812	43.976	15.72	16.348	27.394	16.034
dox (+)										dox (-)
μM	HYC									μM	HYC
100	50.858	61.075	59.942	57.292	55.967	58.617	55.4	59.183		100	39.518	19.299	10.286	24.902	29.409	14.793
40	40.384	44.939	33.87	39.731	42.662	36.801	37.127	42.335		40	16.037	10.198	10.708	13.3725	13.118	10.453
20	38.459	36.141	42.587	39.062	37.3	40.825	40.523	37.602		20	14.836	11.416	7.088	10.962	13.126	9.252
10	34.258	32.905	27.601	31.588	33.582	29.595	30.93	32.247		10	13.647	11.943	5.614	9.6305	12.795	8.779
4	37.383	36.231	33.345	35.653	36.807	34.499	35.364	35.942		4	25.271	11.203	9.29	17.2805	18.237	10.247
1	27.052	21.426	81.988	43.489	24.239	62.738	54.52	32.457		1	14.976	13.716	7.421	11.1985	14.346	10.569
0.4	30.408	30.67	27.7	29.593	30.539	28.646	29.054	30.131		0.4	26.472	12.526	8.102	17.287	19.499	10.314
0.1	17.71	37.573	11.256	22.18	27.642	16.718	14.483	29.876		0.1	35.435	18.296	8.504	21.9695	26.866	13.4
dox (+)										dox (-)
μM	KetoA									μM	KetoA
100	204.335	279.968	259.374	250.77	229.125	257.304	247.892	245.733		100	55.107	60.815	22.312	18.208	17.972	22.883
40	219.465	297.736	291.499	265.613	286.628	288.587	269.567	280.276		40	54.239	46.786	29.6	21.363	22.079	22.813
20	226.353	261.244	269.276	221.885	294.068	292.399	252.291	269.451		20	56.779	36.887	40.286	26.048	19.338	23.868
10	171.779	249.445	240.351	240.188	275.074	236.552	220.525	250.605		10	2.531	11.513	41.291	12.751	15.831	10.783
4	172.716	226.091	248.975	161.71	250.292	141.361	215.927	184.454		4	22.758	35.828	41.327	20.828	20.123	16.173
1	46.966	117.467	144.467	111.534	52.534	46.093	102.967	70.054		1	5.729	15.33	7.828	28.716	11.384	14.158
0.4	44.67	127.2	113.689	39.039	33.067	20.887	95.186	31		0.4	9.347	14.583	11.108	29.105	10.57	14.907
0.1	13.936	10.571	16.673	46.436	17.205	12.294	13.727	25.312		0.1	7.012	17.16	5.962	13.351	11.465	11.234
dox (+)										dox (-)
μM	KetoB									μM	KetoB
100	12.047	22.37	19.452	50.552	53.882	36.13	17.956	46.855		100	10.749	6.434	14.06	23.742	14.587	13.554
40	14.153	22.504	22.387	37.72	34.059	6.33	19.681	26.036		40	9.69	12.343	12.344	22.627	14.674	16.368
20	16.12	8.18	16.939	22.102	28.257	27.23	13.746	25.863		20	14.073	12.462	13.516	18.859	14.253	14.633
10	7.043	18.039	22.137	9.148	9.262	12.736	15.734	10.382		10	11.681	7.243	6.823	11.058	9.903	12.712
4	5.399	6.789	17.374	13.882	12.748	4.12	9.854	10.25		4	8.759	10.377	16.544	11.729	13.681	12.22
1	8.88	7.312	19.247	13.159	13.903	12.784	11.813	13.282		1	9.186	10.15	17.293	27.433	19.102	16.633
0.4	7.512	7.386	11.497	12.482	12.934	5.125	8.798	10.18		0.4	9.14	8.926	17.139	24.33	15.972	15.101
0.1	14.107	10.878	11.987	13.032	11.12	9.381	12.324	11.178		0.1	14.794	6.196	30.442	17.211	17.149	17.1
dox (+)										dox (-)
μM	KetoC									μM	KetoC
100	228.943	274.484	227.589	251.448	288.955	295.346	243.672	278.583		100	70.273	62.409	40.511	26.542	27.611	33.469
40	239.654	252.56	242.497	231.141	289.732	281.513	244.904	267.462		40	63.717	56.219	55.181	19.616	20.112	20.969
20	234.342	255.231	237.539	222.853	276.58	258.286	242.371	252.573		20	50.578	80.229	65.486	13.709	28.115	23.623
10	169.75	255.37	214.623	235.033	218.19	205.985	213.248	219.736		10	28.748	67.429	55.249	16.59	18.511	25.305
4	154.41	188.697	154.936	191.996	164.269	186.878	166.014	181.048		4	14.115	74.24	46.022	17.374	20.382	22.427
1	40.906	164.774	53.289	59.456	70.508	95.671	86.323	75.212		1	20.025	19.918	5.262	16.321	10.84	14.113
0.4	9.553	14.285	60.422	18.786	49.66	29.434	28.087	32.627		0.4	12.395	9.455	8.028	13.233	10.677	10.75
0.1	29.559	11.161	13.329	12.27	9.467	8.202	18.016	9.98		0.1	7.419	10.751	7.234	10.201	8.078	8.377
dox (+)										dox (-)
μM	CLA1									μM	CLA1
100	168.328	164.126	147.364	224.653	166.227	186.009	157.846	194.39		100	30.547	39.711	47.97	30.069	35.129	39.02
40	159.246	132.268	127.362	143.905	145.757	135.634	143.304	138.087		40	33.562	35.561	40.156	36.633	34.562	38.395
20	101.33	106.278	124.263	124.254	103.804	124.259	112.797	115.266		20	51.342	86.686	56.858	38.524	69.014	47.691
10	83.639	76.007	74.774	69.708	79.823	72.241	79.207	72.858		10	34.726	40.286	38.409	25.5	37.506	31.955
4	33.516	66.41	31.444	58.305	49.963	44.875	32.48	62.358		4	38.182	29.793	36.391	32.466	33.988	34.429
1	42.074	29.306	28.97	23.632	35.69	26.301	35.522	26.469		1	42.225	43.111	40.055	20.421	42.668	30.238
0.4	27.383	26.267	27.621	21.418	26.825	24.52	27.502	23.843		0.4	32.92	30.54	28.016	11.02	31.73	19.518
0.1	32.042	27.158	21.466	19.688	29.6	20.577	26.754	23.423		0.1	41.678	41.11	35.374	25.851	41.394	30.613
dox (+)										dox (-)
μM	CLA2									μM	CLA2
100	24.02	33.858	23.12	24.33	28.939	23.725	23.57	29.094		100	31.382	36.801	29.398	28.933	34.092	29.166
40	23.137	25.834	24.396	27.551	24.486	25.974	23.767	26.693		40	40.291	34.674	26.579	33.651	37.483	30.115
20	24.495	24.555	23.161	25.867	24.525	24.514	23.828	25.211		20	33.341	29.501	35.809	28.77	31.421	32.29
10	24.103	26.387	25.948	24.656	25.245	25.302	25.026	25.522		10	26.591	24.767	23.233	21.323	25.679	22.278
4	25.072	24.092	24.227	28.192	24.582	26.21	24.65	26.142		4	35.101	32.239	7.645	23.606	33.67	15.626
1	26.805	22.051	23.511	25.521	24.428	24.516	25.158	23.786		1	36.6	27.191	22.836	28.029	31.896	25.433
0.4	24.323	22.982	25.196	24.01	23.653	24.603	24.76	23.496		0.4	19.289	17.574	17.312	16.777	18.432	17.045
0.1	19.988	18.034	20.229	6.245	19.011	13.237	20.109	12.14		0.1	33.672	30.056	32.377	30.485	31.864	31.431
dox (+)										dox (-)
μM	CLA3									μM	CLA3
100	222.091	165.139	166.49	143.812	193.615	155.151	194.291	154.476		100	27.772	38.57	32.349	72.811	33.171	52.58
40	121.946	126.594	131.019	207.094	124.27	169.057	126.483	166.844		40	88.82	54.547	35.474	25.898	71.6835	30.686
20	125.603	131.15	121.121	90.604	128.377	105.863	123.362	110.877		20	52.086	31.099	35.169	28.711	41.5925	31.94
10	75.375	104.751	108.273	93.955	90.063	101.114	91.824	99.353		10	30.432	25.984	25.309	27.352	28.208	26.3305
4	67.519	42.172	69.519	63.646	54.846	66.583	68.519	52.909		4	18.511	18.065	32.567	25.118	18.288	28.8425
1	29.193	24.639	26.241	25.293	26.916	25.767	27.717	24.966		1	35.793	32.655	38.399	36.651	34.224	37.525
0.4	15.375	12.889	21.376	29.563	14.132	25.47	18.376	21.226		0.4	7.021	7.768	17.833	11.311	7.3945	14.572
0.1	14.687	10.976	18.776	21.303	12.832	20.04	16.732	16.14		0.1	8.949	8.917	9.179	6.18	8.933	7.6795
dox (+)										dox (-)
μM	trans-10-18:1									μM	trans-10-18:1
100	25.146	21.017	32.082	29.556	26.44	25.034	26.082	27.01		100	17.422	11.549	14.52	17.381	9.253	19.692
40	11.666	11.527	14.49	12.423	12.657	11.417	12.561	12.166		40	12.835	10.625	13.49	14.272	10.872	13.314
20	12.695	13.459	16.952	10.443	10.664	8.759	14.369	9.955		20	9.884	5.518	16.534	11.612	10.049	23.536
10	9.8	9.126	8.855	9.067	8.221	8.372	9.26	8.553		10	9.239	4.756	13.366	10.555	7.599	8.054
4	10.425	9.296	10.223	8.109	9.323	5.523	9.981	7.652		4	8.378	5.325	17.741	17.048	6.993	14.01
1	11.819	6.26	8.532	8.028	6.624	7.032	8.87	7.228		1	9.913	9.104	17.536	16.28	11.256	7.532
0.4	11.015	11.199	10.384	8.9	9.081	7.549	10.866	8.51		0.4	12.833	4.949	13.368	19.786	8.709	13.165
0.1	12.329	10.364	7.546	7.457	7.992	6.302	10.08	7.25		0.1	13.833	4.15	20.709	20.479	24.735	34.886
6c
				Gpr40 siRNA				Gpr120 siRNA
None	LA	HYA	HYB	( - )	LA	HYA	HYB	( - )	LA	HYA	HYB
72.2084	277.193	450.659	135.4	78.5741	131.286	154.095	161.815	58.2796	159.157	103.141	142.949
99.7058	404.264	384.588	200.732	91.2915	160.376	114.114	95.841	70.9362	163.208	164.357	132.031
90.9067	296.867	378.456	150.821	94.1585	141.832	95.9294	238.629	50.1303	154.536	130.033	192.828
72.8749	283.716	496.577	129.058	78.6239	185.914	156.3	123.046	68.4326	119.482	131.085	199.814
6d					U0126
	None	LA	HYA	HYB	( - )	LA	HYA	HYB
	0.474758	3.41286	4.29959	1.21453	1.15707	1.83933	1.73031	2.05132
	0.509618	3.2129	4.1604	1.3958	1.07461	1.97372	1.49135	1.69538
	0.592369	3.31249	4.34276	1.27324	1.35244	1.7674	1.6645	2.06068
	0.613903	3.21091	4.20989	1.49198	1.14858	1.67171	1.77815	1.6615
6e					U73122
	None	LA	HYA	HYB	( - )	LA	HYA	HYB
	0.676925	3.64383	4.19668	1.39746	0.792644	1.54727	1.38491	1.60181
	0.75056	3.31897	4.09657	1.42886	1.03575	1.61997	1.43191	1.65609
	0.85497	3.36832	3.78681	1.54682	1.11959	1.35859	1.34499	1.66264
	0.907666	3.37658	3.73082	1.43383	0.902074	2.29816	1.16801	1.61906
6f					KN-62
	None	LA	HYA	HYB	( - )	LA	HYA	HYB
	0.626531	3.81009	4.14864	1.36333	1.00466	3.54265	3.36429	1.11137
	0.59598	3.4376	4.00256	1.36982	1.01232	3.33849	3.51662	1.70588
	0.920808	4.18444	4.53172	1.96159	1.03387	3.06665	3.30803	1.1295
	0.878278	4.09708	4.18475	2.15061	1.0128	2.77788	3.55868	1.10649
6g
WT			Gpr40-/-			Gpr120-/-
( - )	LA	HYA	( - )	LA	HYA	( - )	LA	HYA
0.312963	5.2205	8.9455	0	1.67181	0	0	1.87656	1.32554
0.78509	2.16693	9.73536	0.686743	0	1.00538	0.876993	2.02466	3.80118
0.10909	1.90204	10.8084	0	1.81576	0.401995	0.639925	3.31046	3.71547
0.187778	3.23384	10.5327	0.809337	1.42614	2.80992	2.68069	1.54373	3.32324
1.61139	6.38588	9.05597	1.21236	1.34929	2.12724	2.73379	3.34654	3.13485
1.09068	4.47541	10.4964	2.29816	0.608962	0	0.616486	1.32203	1.09972
0.756208	6.79806	5.56083	0	0	0	1.51674	2.72098	2.28985
1.15416	8.29504	12.748	1.65267	1.49011	0	2.18655	2.78084	3.50375
			0.709775		2.45014		3.29058	1.51905
6h
Wild-type								Gpr40-/-								Gpr120-/-
Control								Control								Control
-120	0	15	30	60	120	time (min)		-120	0	15	30	60	120	time (min)		-120	0	15	30	60	120	time (min)
117	92	286	307	281	130			97	110	403	454	232	234			121	110	259	386	316	124
147	138	302	317	245	151			84	81	369	378	204	198			80	91	265	405	322	195
127	79	312	317	287	120			112	116	376	369	286	200			128	112	339	316	322	219
66	62	283	289	255	145			133	102	391	375	290	119			142	94	204	407	266	211
101	92	375	366	311	156			85	86	302	315	330	185			126	104	283	384	226	203
86	79	281	398	285	170			105	137	521	514	420	190			109	90	316	319	318	131
77	89	434	366	293	131			115	142	506	495	366	145			108	85	288	360	241	203
88	91	387	401	322	122			130	133	355	433	244	146			92	92	281	376	338	212
92	88	392	364	258	127											120	75	274	402	353	211
68	71	319	295	267	145
HYA								HYA								HYA
-120	0	15	30	60	120	time (min)		-120	0	15	30	60	120	time (min)		-120	0	15	30	60	120	time (min)
80	104	289	264	184	101			86	123	395	378	204	234			74	71	293	371	204	209
140	121	267	290	225	125			69	95	470	410	282	139			99	83	277	363	292	131
82	129	252	289	272	127			81	85	350	340	235	187			99	121	213	383	211	206
83	86	273	260	184	119			113	97	388	368	263	196			98	120	285	404	207	154
139	103	256	260	218	146			93	117	369	311	266	184			117	94	268	311	206	198
118	76	236	252	212	141			97	99	407	384	325	210			109	127	283	388	292	202
83	115	202	265	234	130			81	106	261	321	316	140			140	91	265	373	242	204
54	76	284	335	242	113			121	122	405	401	348	150			85	83	244	350	378	191
70	85	307	283	240	128											91	90	288	357	395	191
75	79	297	283	246	123											71	84	230	328	396	195
LA								LA								LA
-120	0	15	30	60	120	time (min)		-120	0	15	30	60	120	time (min)		-120	0	15	30	60	120	time (min)
126	96	308	314	221	127			101	95	414	395	262	226			96	110	313	391	273	207
126	125	319	304	297	122			94	92	421	407	234	146			121	131	322	384	277	155
135	65	299	323	296	134			110	81	393	386	263	218			101	118	273	422	310	142
109	72	295	304	290	109			85	82	419	309	247	198			123	101	213	380	268	210
120	79	350	323	204	165			93	104	325	388	289	194			120	109	309	304	306	201
119	89	316	281	208	178			103	90	391	359	335	187			112	96	293	392	325	206
59	71	327	351	279	110			95	73	381	368	341	210			126	120	301	331	266	194
71	86	335	322	217	132			109	147	381	421	332	192			108	94	255	323	347	193
105	92	272	308	277	149											76	91	313	396	357	214
73	83	245	317	241	151

## Sheet: Figure 7
7a		4	5	6	7	8	9	10	11	12	13	14	15	16
GF	#1	29.3	36.3	41	47.1	48.9	49.8	53	55.8	65	67.3	70.9	72.2	72.55
	#2	26.6	34.7	39.2	46.3	53.2	55	57.5	59.1	62.2	60.8	62.8	66.1	66.5
	#3	27.4	35	39.1	45.8	49.5	52.4	58.8	60.2	63.2	61.2	64	66.3	66.66
	#4	24.1	31.8	36.6	42.9	47	52.4	56.5	58.4	62.2	67.7	69.1	71.8	73.19
	#5	28.3	36.1	43	46.4	47.6	48	52.5	54.8	55.3	53	53.3	54.8	55.5
	#6	24.5	33.3	35.6	39.2	42	44.5	46	50.4	50.9	50.9	52.7	54.6	55.3
	#7	30.3	40.2	47.7	50.5	57.5	58.3	59	62.1	63.4	64	65.9	66.7	68
	#8	26.3	34.1	39	42.3	47.9	50.2	53.4	54.4	55.3	60.2	61	63.8	65.2
	#9	24	37.6	45.2	48.1	48.8	49.8	47.6	50.4	52.2	53.2	56.2	58	59.6
	#10	26.3	35.2	41.6	45.7	46.3	46.7	46.4	50	51.5	51.8	55	58.4	62.4
HYA ( + )	#1	30.6	38.9	45.3	52.2	57.8	63	67.4	68.9	66.8	70	71.7	71.5	71.24
	#2	28.1	32.5	36.2	39.4	41.7	42.8	45.8	48.1	59.1	55.8	58.2	60.9	62.85
	#3	25.6	34.7	34.8	39.2	43.2	43.6	43.2	44.9	47.9	48.7	50	54.6	56.4
	#4	24.3	26.8	32.3	32.9	33.2	34.2	35.4	37.2	38.7	39.3	39	39.5	41.48
	#5	22.2	27.4	32.3	34.1	34.9	35.9	37.1	38.6	40.4	40.6	41	41.2	42.08
	#6	24.8	27.8	32.5	33.4	34.5	35.7	37.5	38.8	40.3	41.8	41.6	41.8	42.47
	#7	24.2	28.4	32.1	34.6	36.3	37.1	37.2	38.3	41.2	42	41.9	41.6	42.19
	#8	26.2	29.1	31.1	32.3	33.3	35.6	36.2	35.1	37.4	38.4	38.1	38.2	37.6
	#9	27.5	32	34.2	34.6	36.6	38.1	38.2	40.8	42.5	42.9	43.1	43.8	45.98
	#10	23.5	27.1	29.1	29.5	31.6	33.1	33.2	33.5	37	37.1	37.1	37.7	36.38
HYA ( - )	#1	29.4	35.7	41.2	45.1	48	53.6	56.6	59.8	63.1	66	69	70.3	71.8
	#2	28.7	33.9	40.5	43.7	45.4	50.1	53.1	56.6	58.8	61.1	63.5	66.6	64.2
	#3	28.4	33.3	39.7	41.1	43.9	48.9	51.9	55.7	57.1	59.4	61.1	63.2	63.7
	#4	28.5	34	38.8	40.8	42.4	47.9	50.2	53.2	55.9	57.7	59.3	61.1	61.8
	#5	27.9	34.8	43.5	45.9	46.7	51.8	54	58.1	60.1	63.3	65	67.9	69.9
	#6	26.6	32.8	41	45.4	48.8	53.8	56.4	60	62.7	65.8	68.3	70	71.3
	#7	29.8	36.7	39.9	42.4	43.8	48.8	51.8	54	58.1	61.1	63.1	65.5	67.3
	#8	22	28	32.9	35.8	36.4	38.8	37.6	38	39.1	40.7	41.7	40.1	40.9
7b		epi	peri	sub
GF	#1	2.14	1.05	0.63
	#2	2.18	1.105	0.83
	#3	1.165	1	0.72
	#4	1.615	1.57	1.11
	#5	1.66	0.86	0.99
	#6	2.265	1.065	0.74
	#7	1.4	1.245	0.95
	#8	1.075	1.04	0.9
	#9	2.175	1.215	0.71
	#10	1.72	0.96	0.96
HYA ( + )	#1	1.645	0.92	0.7
	#2	1.38	1.05	0.5
	#3	1.215	0.82	0.53
	#4	0.89	0.57	0.38
	#5	0.995	0.57	0.42
	#6	1.535	0.635	0.46
	#7	1.28	0.7	0.53
	#8	1.545	0.8	0.45
	#9	1.195	0.42	0.28
	#10	1.145	0.575	0.37
HYA ( - )	#1	1.43	0.95	0.89
	#2	1.405	0.965	0.73
	#3	2.43	1.375	0.81
	#4	2.345	1.01	0.88
	#5	1.66	0.8	0.83
	#6	2.1	0.94	0.87
	#7	1.225	0.8	0.83
	#8	1.61	0.755	0.81
	#9	1.865	0.95	0.6
	#10	1.545	0.745	0.61
7c					7d					7e					7f
Blood glucose	GF	HYA ( + )	HYA ( - )		Total cholesterol	GF	HYA ( + )	HYA ( - )		Triglycerides	GF	HYA ( + )	HYA ( - )		GLP-1	GF	HYA ( + )	HYA ( - )
	251	193	209			202.3	81.8714	154.3			65.5	64.75	84.75			10.1068	9.45926	3.60811
	294	220	223			267.871	149.014	261.3			87.25	70.25	55			10.8337	8.42864	3.89489
	210	192	197			178.586	199.871	234.729			107.25	56	67.25			10.8932	7.77683	3.54937
	250	167	245			224.3	179.157	232.3			97	85.75	69.25			12.0758	9.58792	3.82322
	207	202	198			300.157	148.729	268.3			49.75	88.5	56.75			13.7167	9.04424	5.8452
	201	215	225			164.014	189.3	146.3			56	65.25	113.75			13.8641	9.14862	6.2026
	241	148	238			247.157	179.014	152.871			60.25	76.75	76.75			14.7254	8.12338	6.61767
	280	196	226			151.443	139.729	214.729			43.5	55	48			14.7484	8.24106	3.59826
		179	268			175.443					84.25	60.25	55.75
													73
7g					7h					7i
insulin	GF	HYA ( + )	HYA ( - )		Tnfα	GF	HYA ( + )	HYA ( - )		Fecal triglycerides	GF	HYA ( + )	HYA ( - )
	22348.8	13835.4	17576.6			1.20026	1.36737	2.92777			68.3333	77.4167	33.1597
	17178.8	12909.9	14004.3			1.04916	1.63211	2.80866			88.8889	43.9352	35.2273
	18947.7	9049.89	20558.8			1.38197	2.07136	2.78045			121.354	41.4474	37.6096
	20382.1	15289.9	19745.4			0.686034	1.88629	2.41732			111.058	47.8659	43.5284
	17807.7	6957.67	13414.3			0.857504	1.17536	2.6782			65.2315	44.494	38.3013
	17891	10932.1	10757.7			1.0096	2.16834	1.6432			87.8378	57.2304	36.0632
	18935.4	12124.3	18207.7			0.710951	1.11218	3.30604			36.7668	63.8587	16.7205
						1.10453	1.4072	2.51602			51.4686	45.2724	38.4964
											79.2476	42.4763	42.1692
											42.0687	48.9283	31.6787
7j
HYA ( + )						HYA ( - )
0	15	30	60	120	time (min)	0	15	30	60	120	time (min)
74	289	189	146	93		157	332	261	186	83
107	251	202	132	82		162	409	261	146	92
105	255	237	179	86		126	336	299	139	89
81	250	210	155	84		107	391	256	148	85
119	234	149	117	90		128	429	269	148	80
98	332	193	110	86		79	328	265	125	81
133	423	162	129	108		80	351	249	109	63
7k
GF	HYA ( + )	HYA ( - )	Conv.
0.213246	8.02919	0.0636472	4.19078
0.19147	5.00737	0.0919352	4.75081
0.176291	5.65228	0.139151	4.39951
0.280288	6.36145	0.161432	3.57888
0.153018	4.08363	0.185343	6.0479
0.201961	1.66622	0.159854	5.13197
0.157846	10.1465	0.513998	8.12496
1.17087	8.84352	0.261381
0.497603	4.76674	0.365926
	2.7636	0.256575

## Sheet: Supplementary Figure 1
NC	LA	CLA1_CLA3	KetoB	OA	HYA	HYB	αLA	CALA1_CALA3	10t15c	CLA2	KetoA	KetoC	HYC	CALA2	aHYA_aHYC	aHYB	aKetoA_aKetoC	aKetoB	9c15c
	32.7242	10.2316	26.0657	16.6741	1.37335	3.39103	4.46819	9.02621	0.534514	0.0212311	0.000390378	0.180696	8.49751e-05	0.0209774	0.00456953	5.90892e-05	0.0560537	0.0189602	0.167122
	24.9485	10.6034	38.1929	12.7758	1.14786	0.619584	4.59932	9.80491	0.407508	0.00259768	0.000367022	0.0555804	0.0204221	0.0389438	0.00219427	5.5554e-05	0.000344834	0.00338069	0.173195
	24.5167	10.6107	14.093	28.6269	1.41636	3.22751	3.58618	4.83176	0.400453	0.0387907	0.000397607	0.132879	0.0685384	0.0077857	0.000967966	6.01835e-05	0.0193699	0.00136045	0.173315
	41.4132	8.93359	13.6556	23.0141	0.609187	2.50071	3.59181	5.34712	0.676441	0.0541518	0.000166656	0.0738258	0.034002	0.0264449	0.00124919	2.52257e-05	0.00524898	0.0142934	0.145921
	8.4479	13.5104	44.0089	29.0672	0.980211	4.06627	3.14507	6.38995	0.137987	0.0560913	0.000290801	0.0847618	0.113907	0.028709	0.00301653	4.40168e-05	0.0139039	0.0114244	0.220678
	19.2326	15.585	23.1392	36.2431	0.762152	0.916263	3.35736	5.8415	0.314143	0.135891	0.000246319	0.0946174	5.36172e-05	0.0480488	0.00240829	3.72838e-05	0.0464211	0.00901168	0.254564
	16.8789	11.3512	26.142	25.2946	0.683897	2.07037	2.94947	5.00367	0.275698	0.0370758	0.00804308	0.072777	0.035388	0.0170702	0.00158935	3.03257e-05	0.0377035	0.0030627	0.18541
	41.2794	13.6838	46.0812	25.6813	1.02698	2.46173	2.86194	5.04689	0.674255	0.123421	0.00033032	0.0385594	0.0325677	0.0312875	0.0108177	4.99986e-05	0.00967172	0.0100913	0.22351
HFD	LA	CLA1_CLA3	KetoB	OA	HYA	HYB	αLA	CALA1_CALA3	10t15c	CLA2	KetoA	KetoC	HYC	CALA2	aHYA_aHYC	aHYB	aKetoA_aKetoC	aKetoB	9c15c
	93.4719	28.0157	15.6789	48.0187	0.022641	3.1253	7.10196	6.58195	1.71868	0.0650928	0.00284113	0.0102506	0.000761438	0.273304	0.00279102	0.000740789	0.000865216	0.000272805	0.51513
	88.7197	16.3361	13.8729	42.0476	0.0389114	2.14931	5.54113	9.22861	1.6313	0.0351265	0.0013974	0.0177845	0.000882217	0.198729	0.00323373	0.000858293	0.00100246	0.000316077	0.300375
	91.5824	16.2763	21.6368	50.6334	0.065897	1.63664	11.1951	9.46161	1.68394	0.0549632	0.00021764	0.015182	0.000775282	0.118122	0.00284176	0.000754258	0.000880947	0.000277765	0.299275
	75.4402	25.9637	18.0061	56.2886	0.0938837	2.79847	13.1052	12.5948	1.38713	0.0627903	0.00024766	0.0149965	0.000882217	0.149819	0.00323373	0.000858293	0.00100246	0.000316077	0.477399
	63.2144	16.5671	10.957	31.5889	0.0633349	1.79764	5.21715	2.96568	1.16233	0.0500802	0.000170193	0.000826051	0.000606263	0.100248	0.00222223	0.000589822	0.000688892	0.00021721	0.304623
	67.2554	15.8445	19.4724	47.6526	0.0434584	2.81121	10.0558	3.03491	1.23664	0.065337	0.000185585	0.0137857	0.000661093	0.106275	0.00242321	0.000643165	0.000751195	0.000236854	0.291335
	62.5166	18.413	22.1414	44.6899	0.0365636	2.53044	5.64142	2.44366	1.1495	0.0356759	0.000237034	0.0162782	0.000844366	0.0942111	0.00309499	0.000821469	0.000959447	0.000302516	0.338563
	69.7716	15.0913	2.96732	38.1288	0.153282	1.55154	11.6269	2.31831	1.2829	0.0349322	0.000211239	0.0143388	0.00075248	0.183681	0.00275818	0.000732074	0.000855037	0.000269595	0.277487

## Sheet: Supplementary Figure 2
2a
NC	HFD	0.5% HYA	1% HYA
24.3873	1.05911	22.9125	43.3663
16.6246	1.31883	21.4145	58.2291
20.1782	0.802005	22.7684	48.2127
0	1.43694	22.0553	36.8156
11.6984	1.91389	18.4932	28.844
18.0707	0.974836	13.8425	31.399
11.2429	1.19756	15.9605	29.7769
19.5178	1.83195	7.55304	46.3638
2b
		4	5	6	7	8	9	10	11	12	13	14	15	16
Control	#1	20.01	21.92	24.58	25.05	27.69	30.78	32.25	34.3	36.04	37.7	39.22	41.14	42.52
	#2	17.51	22.67	25.98	27.98	30.84	35.14	40.19	41.85	44.34	46.6	49.72	51.8	52.44
	#3	17.22	21.94	24.62	26.04	27.97	31.61	35.61	36.8	37.95	39.65	42.71	44.48	45.95
	#4	17.2	20.72	23.21	24	26.01	27.32	29.45	31.77	33.14	35.44	37.16	38.64	39.37
	#5	16.84	21.69	25.47	27.3	28.83	29.78	32.72	34.67	36.24	38.49	40.92	42.83	43.5
	#6	16.77	21.14	24.46	25.87	26.89	29.07	31.51	33.75	35.37	36.02	38.2	39.51	40.86
	#7	16.43	20.19	21.93	22.82	24.16	26.15	28.12	30.2	32.01	34.31	35.36	37.28	38.65
	#8	15.64	20.07	22.64	23.64	25.14	27.56	28.59	30.03	32.06	34.91	35.82	37.84	38.83
	#9	15.56	19.84	22.19	23.69	24.63	27.42	30.09	33.77	35.75	37.69	39.34	41.4	42.89
	#10	14.25	20.29	22.08	22.95	25.44	27.7	28.83	31.58	33.28	35.11	38.34	39.82	40.77
0.5% HYA	#1	18.56	21.93	23.54	25.57	27.19	29.77	32.28	35.33	36.9	38.36	40.05	41.38	42.56
	#2	17.74	21.79	22.97	24.93	25.83	28.17	31.27	33.95	35.77	37.16	39.57	41.31	42.71
	#3	17.5	21.4	23.31	25.27	26.94	28.59	31.02	33.18	35.37	36.51	38.71	39.24	40.24
	#4	17.42	20.44	21.78	23.73	24.54	26.51	28.43	31.43	33.74	34.73	36.74	38.33	40.1
	#5	17.12	20.46	22.49	23.79	25.81	27.98	30.02	30.71	32.26	33.66	35.08	37.11	37.62
	#6	16.89	21.42	23.74	25.08	26.63	28.37	32.66	34.8	37.1	38.27	39	41.8	42.47
	#7	16.65	19.99	22.18	23.78	24.8	27.06	28.25	31.02	32.41	33.86	34.39	36.89	37.85
	#8	16.44	20.25	22.62	24.19	25.96	27.92	29.06	31.01	33.03	33.51	34.13	36.18	36.34
	#9	15.71	20.82	22.31	24.73	25.9	27.87	32.13	33.27	33.28	34.44	35.5	37.65	37.89
	#10	15.67	20.79	21.9	25.67	26.65	27.73	30.39	30.42	30.5	31.89	32.63	33.07	33.35
	#11	15.2	19.26	23.82	24.33	26.57	27.95	31.58	32.74	34.04	34.35	35.73	36.3	37.12
2c
		epi	peri	sub
Control	#1	1.315	0.66	0.68
	#2	1.41	0.94	1.46
	#3	1.38	0.675	0.78
	#4	1.22	0.67	0.64
	#5	1.125	0.64	0.63
	#6	1.265	0.62	0.62
	#7	1.025	0.51	0.65
	#8	0.905	0.385	0.55
	#9	1.52	0.67	0.94
	#10	1.14	0.6	0.68
0.5% HYA	#1	1.435	0.59	0.9
	#2	1.395	0.485	0.78
	#3	1.455	0.47	0.8
	#4	1.28	0.53	0.62
	#5	0.95	0.42	0.51
	#6	1.17	0.55	0.76
	#7	0.97	0.38	0.51
	#8	1.06	0.405	0.4
	#9	1.15	0.435	0.48
	#10	0.43	0.195	0.24
	#11	1.055	0.505	0.51
2d
adipocyte (μm2)	Control	0.5% HYA
	8900.48	7292.98
	12300.7	6005.39
	11452.7	7453.59
	8502.89	8277.49
	9387.26	7219.46
	9063.26	7454.43
	7271.73	9031.85
	8105.23	6411.68
2e
Food intake (g/mouse/day)	Control	0.5% HYA
	3.19786	2.09357
	3.37357	2.15
	2.965	2.29643
	2.64857	2.41571
	2.30857	1.94214
	2.71143	1.69571
2f
		0	15	30	60	120
Control	#1	201	122	102	88	180
	#2	188	93	89	81	165
	#3	193	111	95	85	171
	#4	211	118	103	93	156
	#5	190	106	99	89	183
	#6	196	89	81	81	199
	#7	199	88	80	83	173
	#8	200	97	80	76	177
0.5% HYA	#1	188	90	60	63	181
	#2	222	103	78	70	176
	#3	189	96	88	76	170
	#4	201	111	91	83	178
	#5	186	78	63	65	166
	#6	187	96	77	71	169
	#7	178	94	71	64	173
	#8	177	90	69	71	163
2g
		0	15	30	60	120
Control	#1	143	283	388	384	229
	#2	127	308	371	365	239
	#3	140	313	399	402	219
	#4	116	337	474	345	195
	#5	138	413	390	355	204
	#6	142	321	386	413	207
	#7	123	347	453	462	228
	#8	171	313	418	440	246
0.5% HYA	#1	122	317	386	377	199
	#2	180	309	389	386	215
	#3	102	275	363	381	211
	#4	174	322	415	388	229
	#5	129	264	366	331	221
	#6	134	324	383	335	137
	#7	138	296	362	394	188
	#8	140	240	291	303	120
2h				2i				2j
Blood glucose	Control	0.5% HYA		Total cholesterl	Control	0.5% HYA		Triglycerides	Control	0.5% HYA
	220	187			165.409	122.5			47.125	28.625
	300	201			158.136	134.591			34.625	18.125
	239	229			177.318	132.136			37.625	36.625
	225	196			161.045	158.591			37.375	35.125
	285	198			145.318	134.864			46.875	31.125
	220	216			158.227	144.409			43.375	38.125
	290	181			146.136	153.955			51.625	26.375
	236	188			154.773	125.136			31.375	45.125
	216	166			184.591	128.773			51.625	23.125
	206	166			153.591	104.682			36.125	23.375
		194				152.682				28.125
2k				2l				2m
GLP-1	Control	0.5% HYA		insulin	Control	0.5% HYA		Fecal Triglycerides	Control	0.5% HYA
	5.49012	5.65709			1105.92	2535.06			31.3387	34.5833
	5.27568	7.34759			2589.15	1819.41			36.6935	57.9167
	2.78392	5.32014			2989.48	1489.78			34.5833	45.2976
	1.46992	2.24953			3171.28	1529.59			37.5	58.1349
	4.58706	7.88867			3030.31	1139.98			41.5761	42.4107
	2.11427	4.93797			2492.5	1747.09			35.2941	40.129
	2.66803	3.06761			3519.47	2853.76			28.346	40.5729
	5.64814	5.90522			1595.87	1613.08			32.3495	55.25
	1.90752	5.189			1963.16	2251.83			27.5595	55.1667
	2.98853	7.63618			1935.91	402.48			23.2481	53.125
		4.33245				1547.83				54.0972

## Sheet: Supplementary Figure 3
3a
HYA	NC	HFD		HYB	NC	HFD		HYB	NC	HFD
pmol/mg	18.833	5.68185		pmol/mg	46.5019	85.5959		pmol/mg	0.00116528	1.27235
	15.7408	3.54689			8.49648	65.9421			0.280053	0.224444
	19.4229	10.8583			44.2595	198.659			0.939881	0.103349
	28.3539	3.75894			34.2927	316.278			0.466277	0.657465
	13.4418	7.73542			55.7616	176.181			1.56203	1.25135
	10.4516	0.011748			12.5649	43.1695			0.000735264	0.48892
	29.3784	0.133825			28.3914	224.556			0.485283	0.185475
	14.0832	0.633986			33.7582	257.312			0.446608	0.178678
KetoA	NC	HFD		KetoB	NC	HFD		KetoC	NC	HFD
pmol/mg	0.0535333	0.068278		pmol/mg	357.445	6820.3		pmol/mg	2.47792	0.375477
	0.0503305	0.0363712			523.747	4170.43			0.762185	0.898502
	0.0545247	0.0594748			193.26	1143.31			1.8222	0.979163
	0.0228538	0.0744606			187.262	2531.03			1.01239	0.74129
	0.0398781	0.0491247			603.503	9257.27			1.16236	0.390409
	0.0337782	0.0581938			317.312	5472.46			1.29751	0.637402
	0.110296	0.0447116			358.491	9160			0.998006	0.348048
	0.0452974	0.0475201			631.921	238.33			0.528773	0.559673
3b
Cla-hy	NC	HFD		Cla-dh	NC	HFD		Cla-er	NC	HFD
	1.32038	0.632759			1.33307	3.37806			1.43668	1.28952
	1.41433	0.641724			1.11647	4.14338			0.358665	0.963284
	0.775967	0.0898777			0.76523	3.69086			0.858095	0.788004
	0.913145	0.616224			0.877057	5.69207			1.08628	1.26325
	0.743222	0.154898			1.11479	1.91318			1.08903	0.648369
	1.22459	0.132553			0.918356	4.74411			1.05855	2.13533
	0.608368	0.74179			0.875021	5.11581			1.11271	1.75728
		0.552154				7.01827				1.7996

[truncated: 9 more sheets: Supplementary Figure 4, Supplementary Figure 5, Supplementary Figure 6, Supplementary Figure 7, Supplementary Figure 8, Supplementary Figure 9, Supplementary Table1, lipid metabolome (Fig 4a), lipid metabolome (Suppl Fig 4a)]
